# Supplementary material for: PhytoCRISP-Ex: a web-based and stand-alone application to find specific target sequences for CRISPR/CAS editing
Source: BMC Bioinformatics. 2016 Jul 1;17:261. doi: 10.1186/s12859-016-1143-1 (PMC4929763; doi:10.1186/s12859-016-1143-1)
Supplement: Additional file 2: Table S1. — The list of restriction enzymes being used by PhytoCRISP-Ex. (XLSX 13 kb) [file 12859_2016_1143_MOESM2_ESM.xlsx]

## Sheet: restrictionenzymes
Table S1: List of Restriction Enzymes.
Restriction enzyme	Restriction site
AarI	CACCTGC
AatII	GACGTC
Acc65I	GGTACC
AciI	CCGC
AclI	AACGTT
AcuI	CTGAAG
AfeI	AGCGCT
AflII	CTTAAG
AgeI	ACCGGT
AluI	AGCT
AlwI	GGATC
ApaI	GGGCCC
ApaLI	GTGCAC
AscI	GGCGCGCC
AseI	ATTAAT
AsiSI	GCGATCGC
AvrII	CCTAGG
BamHI	GGATCC
BbeI	GGCGCC
BbsI	GAAGAC
BbvCI	CCTCAGC
BbvI	GCAGC
BccI	CCATC
BceAI	ACGGC
BciVI	GTATCC
BclI	TGATCA
BfaI	CTAG
BglII	AGATCT
BmgBI	CACGTC
BmrI	ACTGGG
BmtI	GCTAGC
BpmI	CTGGAG
BpuEI	CTTGAG
BsaI	GGTCTC
BseMII	CTCAG
BseRI	GAGGAG
BseYI	CCCAGC
BsgI	GTGCAG
BsiWI	CGTACG
BsmAI	GTCTC
BsmBI	CGTCTC
BsmFI	GGGAC
BsmI	GAATGC
BspCNI	CTCAG
BspEI	TCCGGA
BspHI	TCATGA
BspMI	ACCTGC
BsrBI	CCGCTC
BsrDI	GCAATG
BsrGI	TGTACA
BsrI	ACTGG
BssHII	GCGCGC
BssSI	CACGAG
BstBI	TTCGAA
BstF5I	GGATG
BstKTI	GATC
BstUI	CGCG
BstZ17I	GTATAC
BtgZI	GCGATG
BtsI	GCAGTG
ClaI	ATCGAT
Csp6I	GTAC
CviAII	CATG
DpnI	GATC
DraI	TTTAAA
EagI	CGGCCG
EarI	CTCTTC
EciI	GGCGGA
EcoICRI	GAGCTC
EcoRI	GAATTC
EcoRV	GATATC
FatI	CATG
FauI	CCCGC
FokI	GGATG
FseI	GGCCGGCC
FspI	TGCGCA
HaeIII	GGCC
HgaI	GACGC
HhaI	GCGC
HindIII	AAGCTT
HinP1I	GCGC
HpaI	GTTAAC
HpaII	CCGG
HphI	GGTGA
HpyCH4IV	ACGT
HpyCH4V	TGCA
KasI	GGCGCC
KpnI	GGTACC
MboI	GATC
MboII	GAAGA
MfeI	CAATTG
MluI	ACGCGT
MlyI	GAGTC
MnlI	CCTC
MscI	TGGCCA
MseI	TTAA
NaeI	GCCGGC
NarI	GGCGCC
NcoI	CCATGG
NdeI	CATATG
NgoMIV	GCCGGC
NheI	GCTAGC
NlaIII	CATG
NotI	GCGGCCGC
NruI	TCGCGA
NsiI	ATGCAT
PacI	TTAATTAA
PciI	ACATGT
PleI	GAGTC
PmeI	GTTTAAAC
PmlI	CACGTG
PsiI	TTATAA
PspOMI	GGGCCC
PstI	CTGCAG
PvuI	CGATCG
PvuII	CAGCTG
RsaI	GTAC
SacI	GAGCTC
SacII	CCGCGG
SalI	GTCGAC
SapI	GCTCTTC
SbfI	CCTGCAGG
ScaI	AGTACT
SfaNI	GCATC
SfoI	GGCGCC
SmaI	CCCGGG
SnaBI	TACGTA
SpeI	ACTAGT
SphI	GCATGC
SrfI	GCCCGGGC
SspI	AATATT
StuI	AGGCCT
SwaI	ATTTAAAT
TaiI	ACGT
TaqI	TCGA
TaqII	CACCCA
TaqII	GACCGA
Tsp509I	AATT
TspDTI	ATGAA
TspGWI	ACGGA
XbaI	TCTAGA
XhoI	CTCGAG
XmaI	CCCGGG
ZraI	GACGTC
